# Supplementary material for: Campylotropis anningensis (Fabaceae, Papilionoideae), a new species from Yunnan, China
Source: PhytoKeys. 2026 Jul 22;277:269–78. doi: 10.3897/phytokeys.277.199754 (PMC13420395; doi:10.3897/phytokeys.277.199754)
Supplement: XML Treatment for Campylotropis anningensis [file phytokeys.277.199754-treatment1.xml]

<!DOCTYPE tp:taxon-treatment
  PUBLIC "-//TaxonX//DTD Taxonomic Treatment Publishing DTD v0 20100105//EN" "tax-treatment-NSO.dtd">
<tp:taxon-treatment xmlns:tp="http://www.plazi.org/taxpub"><tp:treatment-meta><kwd-group><label>Taxon classification</label><kwd>
                <named-content content-type="kingdom">Plantae</named-content>
              </kwd><kwd>
                <named-content content-type="order">Fabales</named-content>
              </kwd><kwd>
                <named-content content-type="family">Fabaceae</named-content>
              </kwd></kwd-group><mixed-citation publication-type="journal"><person-group><name><surname>Jiang</surname><given-names>Li-Sha</given-names></name><name><surname>Pan</surname><given-names>Bo</given-names></name><name><surname>Zhu</surname><given-names>Jin-Yi</given-names></name><name><surname>Li</surname><given-names>Xiong</given-names></name><name><surname>Jiang</surname><given-names>Kai-Wen</given-names></name><name><surname>Yan</surname><given-names>Li-Chun</given-names></name><name><surname>Liu</surname><given-names>Cheng-Wu</given-names></name><name><surname>Liu</surname><given-names>En-De</given-names></name><name><surname>Xu</surname><given-names>Bo</given-names></name></person-group><article-title><italic><tp:taxon-name><tp:taxon-name-part taxon-name-part-type="genus" reg="Campylotropis">Campylotropis</tp:taxon-name-part> <tp:taxon-name-part taxon-name-part-type="species" reg="anningensis">anningensis</tp:taxon-name-part></tp:taxon-name></italic> (<tp:taxon-name><tp:taxon-name-part taxon-name-part-type="family" reg="Fabaceae">Fabaceae</tp:taxon-name-part></tp:taxon-name>, <tp:taxon-name><tp:taxon-name-part taxon-name-part-type="subfamily" reg="Papilionoideae">Papilionoideae</tp:taxon-name-part></tp:taxon-name>), a new species from Yunnan, China</article-title><source>PhytoKeys</source><day>22</day><month>07</month><year>2026</year><volume>277</volume><fpage>269</fpage><lpage>278</lpage><pub-id pub-id-type="doi">10.3897/phytokeys.277.199754</pub-id></mixed-citation></tp:treatment-meta><tp:nomenclature><tp:taxon-name><object-id xmlns:xlink="http://www.w3.org/1999/xlink" content-type="arpha" xlink:type="simple">85B278EF-1595-524B-85D6-EB9E14AD375E</object-id>
                    		<tp:taxon-name-part taxon-name-part-type="genus" reg="Campylotropis">Campylotropis</tp:taxon-name-part> <tp:taxon-name-part taxon-name-part-type="species" reg="anningensis">anningensis</tp:taxon-name-part>
                    	
                    		<object-id xmlns:xlink="http://www.w3.org/1999/xlink" content-type="ipni" xlink:type="simple">urn:lsid:ipni.org:names:77387600-1</object-id>
                    	</tp:taxon-name><tp:taxon-authority>L.S. Jiang, E.D. Liu &amp; Bo Xu bis</tp:taxon-authority><tp:taxon-status xmlns:xlink="http://www.w3.org/1999/xlink" xlink:type="simple">sp. nov.</tp:taxon-status><xref ref-type="fig" rid="F1">Figs 1</xref><xref ref-type="fig" rid="F2">, 2</xref><xref ref-type="fig" rid="F3">, 3</xref></tp:nomenclature><tp:treatment-sec sec-type="Diagnosis"><title>Diagnosis.</title><p><italic><tp:taxon-name><tp:taxon-name-part taxon-name-part-type="genus" reg="Campylotropis">Campylotropis</tp:taxon-name-part> <tp:taxon-name-part taxon-name-part-type="species" reg="anningensis">anningensis</tp:taxon-name-part></tp:taxon-name></italic> is morphologically most similar to <italic><tp:taxon-name><tp:taxon-name-part taxon-name-part-type="genus" reg="Campylotropis">C.</tp:taxon-name-part> <tp:taxon-name-part taxon-name-part-type="species" reg="argentea">argentea</tp:taxon-name-part></tp:taxon-name></italic>, but can be distinguished by the following combination of characters: branchlets ascending white-pubescent (vs. appressed white-sericeous), stipules ovate, ovate-lanceolate to linear-lanceolate (vs. lanceolate-linear), leaflets elliptic, narrowly elliptic to narrowly elliptic-lanceolate (vs. elliptic to oblong) with appressed white-sericeous hairs (vs. appressed whitish or silvery silky hairs) on the abaxial surface, inflorescence axillary and terminal racemes (vs. inflorescence axillary racemes and terminal panicles) bearing white-pubescent and glandular hairs (vs. short hairs), bracts lanceolate (vs. ovate-lanceolate), longer standard (10.7–13 mm vs. 9–10 mm) and wings (10–12 mm vs. ca. 10 mm), vexillary stamen connate to the staminal tube only at the base (vs. at the basal 1/3), legumes obliquely ovate (vs. obliquely oblong) that are densely ascending-pilose (vs. sparsely appressed-short hairs).</p><fig id="F1" position="float" orientation="portrait"><object-id xmlns:xlink="http://www.w3.org/1999/xlink" content-type="doi" xlink:type="simple">10.3897/phytokeys.277.199754.figure1</object-id><object-id xmlns:xlink="http://www.w3.org/1999/xlink" content-type="arpha" xlink:type="simple">2F509529-A817-52A7-872B-BA409F3B8C04</object-id><label>Figure 1.</label><caption><p>Habitat of <italic><tp:taxon-name><tp:taxon-name-part taxon-name-part-type="genus" reg="Campylotropis">Campylotropis</tp:taxon-name-part> <tp:taxon-name-part taxon-name-part-type="species" reg="anningensis">anningensis</tp:taxon-name-part></tp:taxon-name></italic>. Photographed by Cheng-Wu Liu.</p></caption><graphic xmlns:xlink="http://www.w3.org/1999/xlink" xlink:href="phytokeys-277-269_article-199754__-g001.jpg" id="oo_1721101.jpg" position="float" orientation="portrait" xlink:type="simple"><uri content-type="original_file" xlink:type="simple">https://binary.pensoft.net/fig/1721101</uri></graphic></fig><fig id="F2" position="float" orientation="portrait"><object-id xmlns:xlink="http://www.w3.org/1999/xlink" content-type="doi" xlink:type="simple">10.3897/phytokeys.277.199754.figure2</object-id><object-id xmlns:xlink="http://www.w3.org/1999/xlink" content-type="arpha" xlink:type="simple">C6E8C0CE-A9E0-58B2-BB18-62F0A993E03B</object-id><label>Figure 2.</label><caption><p><italic><tp:taxon-name><tp:taxon-name-part taxon-name-part-type="genus" reg="Campylotropis">Campylotropis</tp:taxon-name-part> <tp:taxon-name-part taxon-name-part-type="species" reg="anningensis">anningensis</tp:taxon-name-part></tp:taxon-name></italic>. <bold>A</bold>. Branch and inflorescences; <bold>B</bold>. Leaf (adaxial); <bold>C</bold>. Leaf (abaxial); <bold>D</bold>. Raceme, showing rachis, peduncle, and pedicels; <bold>E</bold>. Flower; <bold>F</bold>. Bracteole; <bold>G</bold>. Calyx; <bold>H</bold>. Standard, wings, and keels; <bold>I</bold>. Stamens; <bold>J</bold>. Pistil; <bold>K</bold>. Legume. <bold>A, D</bold> by En-De Liu; <bold>B, C</bold>, and <bold>E–K</bold> by Li-Sha Jiang.</p></caption><graphic xmlns:xlink="http://www.w3.org/1999/xlink" xlink:href="phytokeys-277-269_article-199754__-g002.jpg" id="oo_1721102.jpg" position="float" orientation="portrait" xlink:type="simple"><uri content-type="original_file" xlink:type="simple">https://binary.pensoft.net/fig/1721102</uri></graphic></fig><fig id="F3" position="float" orientation="portrait"><object-id xmlns:xlink="http://www.w3.org/1999/xlink" content-type="doi" xlink:type="simple">10.3897/phytokeys.277.199754.figure3</object-id><object-id xmlns:xlink="http://www.w3.org/1999/xlink" content-type="arpha" xlink:type="simple">D7BFC0A9-5BB5-541C-9075-B585631C1952</object-id><label>Figure 3.</label><caption><p><italic><tp:taxon-name><tp:taxon-name-part taxon-name-part-type="genus" reg="Campylotropis">Campylotropis</tp:taxon-name-part> <tp:taxon-name-part taxon-name-part-type="species" reg="anningensis">anningensis</tp:taxon-name-part></tp:taxon-name></italic>. <bold>A</bold>. Branch and inflorescences; <bold>B</bold>. Branchlet and stipule; <bold>C</bold>. Bracteole; <bold>D</bold>. Calyx; <bold>E</bold>. Leaf (abaxial); <bold>F</bold>. Flower (side and front views); <bold>G</bold>. Standard, wings, and keels; <bold>H</bold>. Stamens; <bold>I</bold>. Pistil; <bold>J</bold>. Legume. Illustration by Yi Wang.</p></caption><graphic xmlns:xlink="http://www.w3.org/1999/xlink" xlink:href="phytokeys-277-269_article-199754__-g003.jpg" id="oo_1721103.jpg" position="float" orientation="portrait" xlink:type="simple"><uri content-type="original_file" xlink:type="simple">https://binary.pensoft.net/fig/1721103</uri></graphic></fig></tp:treatment-sec><tp:treatment-sec sec-type="Type"><title>Type.</title><p>China • Yunnan: Anning City, Xianjie Subdistrict, in grasslands on hillsides, elev. 2,035 m, 28 September 2021, <italic>E. D. Liu, H. J. Dong, J. Zou, C. H. Wang &amp; Y. K. Wang LED11992</italic> (holotype: <named-content xmlns:xlink="http://www.w3.org/1999/xlink" content-type="dwc:institutional_code" xlink:title="Chengdu Institute of Biology, Chinese Academy of Sciences" xlink:href="https://scientific-collections.gbif.org/institution/4d879575-4f03-4388-abe2-909675673889" xlink:type="simple">CDBI</named-content>!; isotypes: <named-content xmlns:xlink="http://www.w3.org/1999/xlink" content-type="dwc:institutional_code" xlink:title="Chengdu Institute of Biology, Chinese Academy of Sciences" xlink:href="https://scientific-collections.gbif.org/institution/4d879575-4f03-4388-abe2-909675673889" xlink:type="simple">CDBI</named-content>!, <named-content xmlns:xlink="http://www.w3.org/1999/xlink" content-type="dwc:institutional_code" xlink:title="Kunming Institute of Botany, Chinese Academy of Sciences" xlink:href="https://scientific-collections.gbif.org/institution/6039165f-1334-4ac6-a955-5542100c0e50" xlink:type="simple">KUN</named-content>!, <named-content xmlns:xlink="http://www.w3.org/1999/xlink" content-type="dwc:institutional_code" xlink:title="Ningbo Botanical Garden" xlink:href="https://scientific-collections.gbif.org/institution/df32f99c-96ab-45fa-8643-60693adc9557" xlink:type="simple">NPH</named-content>!)</p></tp:treatment-sec><tp:treatment-sec sec-type="Description"><title>Description.</title><p>Shrubs or subshrubs, erect, 0.8–1.5 m tall. <bold><italic>Branches</italic></bold> terete, finely ribbed, obscurely sulcate and densely pubescent with ascending, white hairs when young, glabrescent with age. <bold><italic>Stipules</italic></bold> ovate, ovate-lanceolate to linear-lanceolate, 2–5.2 × 0.5–1.7 mm, scarious, persistent. <bold><italic>Leaves</italic></bold> pinnately 3-foliolate, 1.4–7.6 cm long, lower ones conspicuously larger than upper ones; petioles 2.5–27 mm, densely ascending white-pubescent; rachis 1–10 mm, indumentum as petioles. <bold><italic>Leaflets</italic></bold> slightly coriaceous, elliptic, narrowly elliptic to narrowly elliptic-lanceolate, abaxially densely white-sericeous, sparsely puberulent adaxially, acute or rounded and mucronulate at the apex, obtuse or rounded at the base; midvein and lateral veins prominent abaxially; tertiary veins finely reticulate; terminal leaflet 1.1–5.7 × 0.4–2 cm, lateral ones 0.7–4 × 0.25–1.4 cm; stipels absent. <bold><italic>Inflorescences</italic></bold> racemose, axillary and terminal, 2.5–10 cm long, peduncles 0.6–3.5 cm long; flowers sparsely arranged. <bold><italic>Bracts</italic></bold> caducous, lanceolate, 2–4 × 0.5–0.9 mm; bracteoles usually caducous but sometimes persistent, linear, 1–1.8 × 0.2–0.4 mm. <bold><italic>Pedicels</italic></bold> 2–5 mm long, rachis and pedicels densely ascending white-pubescent mixed with glandular hairs. <bold><italic>Calyx</italic></bold> campanulate, deeply 4-lobed, densely ascending white-pubescent mixed with glandular hairs, tube 1.8–2.7 mm; lobes narrowly triangular and acuminate, 2.3–3.4 (–3.7) mm, longer than the tube, lower lobe longest, upper lobes connate except at apex. <bold><italic>Corolla</italic></bold> reddish purple; standard elliptic or obovate, 10.7–13 × 5–6 mm, apex obtuse, claw 2–3 mm; wings sub-semi-elliptic, 10–12 × 2.7–3.4 mm, auricle ca. 1 mm long, claw 2–3.3 mm; keel white with purple tip, inflexed at an obtuse angle, 9–12 × 1–2 mm, claw 2–3.5 mm, auricle ca. 0.5 mm long. <bold><italic>Stamens</italic></bold> pseudomonadelphous, 9.5–12 mm long, staminal tubes 7.5–9 mm long, vexillary stamen connate to staminal tube only at base (ca. 0.5–0.7 mm). <bold><italic>Pistil</italic></bold> 10–13 mm long; ovary 2–3 mm, narrowly ovate, with short hairs; style incurved, 7.3–8.6 mm long. <bold><italic>Legume</italic></bold> 1-seeded, obliquely ovate, densely ascending-pilose, with brown reticulate veins, 6–8 × 3–5 mm (immature); apex acute, beaked, 1–1.5 mm long. <bold>Seeds</bold> not seen.</p></tp:treatment-sec><tp:treatment-sec sec-type="Phenology"><title>Phenology.</title><p>Flowering from September to December; fruiting from December to February of the following year.</p></tp:treatment-sec><tp:treatment-sec sec-type="Distribution and habitat"><title>Distribution and habitat.</title><p><italic><tp:taxon-name><tp:taxon-name-part taxon-name-part-type="genus" reg="Campylotropis">Campylotropis</tp:taxon-name-part> <tp:taxon-name-part taxon-name-part-type="species" reg="anningensis">anningensis</tp:taxon-name-part></tp:taxon-name></italic> is currently known only from Anning City, Yunnan Province (Fig. <xref ref-type="fig" rid="F4">4</xref>). It was observed growing in thickets at the margins of valley forests and on grassy slopes at elevations from 1,900 to 2,500 m.</p><fig id="F4" position="float" orientation="portrait"><object-id xmlns:xlink="http://www.w3.org/1999/xlink" content-type="doi" xlink:type="simple">10.3897/phytokeys.277.199754.figure4</object-id><object-id xmlns:xlink="http://www.w3.org/1999/xlink" content-type="arpha" xlink:type="simple">2D3B5BDB-333A-546B-A831-B02336E65D76</object-id><label>Figure 4.</label><caption><p>Distribution map of <italic><tp:taxon-name><tp:taxon-name-part taxon-name-part-type="genus" reg="Campylotropis">Campylotropis</tp:taxon-name-part> <tp:taxon-name-part taxon-name-part-type="species" reg="anningensis">anningensis</tp:taxon-name-part></tp:taxon-name></italic> (red circles indicate the voucher locations).</p></caption><graphic xmlns:xlink="http://www.w3.org/1999/xlink" xlink:href="phytokeys-277-269_article-199754__-g004.jpg" id="oo_1721104.jpg" position="float" orientation="portrait" xlink:type="simple"><uri content-type="original_file" xlink:type="simple">https://binary.pensoft.net/fig/1721104</uri></graphic></fig></tp:treatment-sec><tp:treatment-sec sec-type="Etymology"><title>Etymology.</title><p>The specific epithet <italic>anningensis</italic> refers to the toponym of the type locality, Anning City.</p></tp:treatment-sec><tp:treatment-sec sec-type="Vernacular name"><title>Vernacular name.</title><p>The Chinese name is proposed here as 安宁杭子梢 (ān níng háng zǐ shāo).</p></tp:treatment-sec><tp:treatment-sec sec-type="Conservation status"><title>Conservation status.</title><p>According to the field survey by Dr. En-De Liu et al., this species is frequent along many mountain ridges, forest margins, valleys, and slopes in Anning City, therefore the assessment is categorized as Least Concern (<abbrev xmlns:xlink="http://www.w3.org/1999/xlink" xlink:title="Least Concern" xlink:type="simple">LC</abbrev>) according to the IUCN Red List Categories and Criteria (<xref ref-type="bibr" rid="B10">IUCN 2024</xref>). It is likely to be discovered in nearby counties, and further field work is still needed.</p></tp:treatment-sec><tp:treatment-sec sec-type="Additional specimens examined"><title>Additional specimens examined</title><p><bold>(<italic>paratypes</italic>). China</bold> • <bold>Yunnan. Anning City</bold>: Qinglongxia, 15 November 2014, <italic>L. C. Yan 769</italic> (<named-content xmlns:xlink="http://www.w3.org/1999/xlink" content-type="dwc:institutional_code" xlink:title="Xishuangbanna Tropical Botanical Garden, Academia Sinica" xlink:href="https://scientific-collections.gbif.org/institution/c1b4b43c-8274-4586-b75e-704e36bdd5c6" xlink:type="simple">HITBC</named-content>); • Bajie Subdistrict, Taiyangzhai, Monande Village Committee, elev. 2,330 m, 14 April 2021, <italic>E. D. Liu et al. LED10417</italic> (<named-content xmlns:xlink="http://www.w3.org/1999/xlink" content-type="dwc:institutional_code" xlink:title="Kunming Institute of Botany, Chinese Academy of Sciences" xlink:href="https://scientific-collections.gbif.org/institution/6039165f-1334-4ac6-a955-5542100c0e50" xlink:type="simple">KUN</named-content>); • Bajie Subdistrict, Dashiya Village, elev. 2,021 m, 19 April 2021, <italic>E. D. Liu et al. LED10556</italic> (<named-content xmlns:xlink="http://www.w3.org/1999/xlink" content-type="dwc:institutional_code" xlink:title="Kunming Institute of Botany, Chinese Academy of Sciences" xlink:href="https://scientific-collections.gbif.org/institution/6039165f-1334-4ac6-a955-5542100c0e50" xlink:type="simple">KUN</named-content>); • Xianjie Subdistrict, Banjia Pass to Heifengshan, elev. 2,494 m, 20 April 2021, <italic>E. D. Liu et al. LED10635</italic> (<named-content xmlns:xlink="http://www.w3.org/1999/xlink" content-type="dwc:institutional_code" xlink:title="Kunming Institute of Botany, Chinese Academy of Sciences" xlink:href="https://scientific-collections.gbif.org/institution/6039165f-1334-4ac6-a955-5542100c0e50" xlink:type="simple">KUN</named-content>); • Xianjie Subdistrict, Xiayuanliang Village Committee, Zhongyuanliang, the Chinese Douglas Fir Protected Plot, elev. 1,933 m, 21 April 2021, <italic>E. D. Liu et al. LED10672</italic> (<named-content xmlns:xlink="http://www.w3.org/1999/xlink" content-type="dwc:institutional_code" xlink:title="Kunming Institute of Botany, Chinese Academy of Sciences" xlink:href="https://scientific-collections.gbif.org/institution/6039165f-1334-4ac6-a955-5542100c0e50" xlink:type="simple">KUN</named-content>); • Xianjie Subdistrict, Xiayuanliang Village Committee, Zhongyuanliang, the Chinese Douglas Fir Protected Plot, Shangfangshan, elev. 2,001 m, 21 April 2021, <italic>E. D. Liu et al. LED10694</italic> (<named-content xmlns:xlink="http://www.w3.org/1999/xlink" content-type="dwc:institutional_code" xlink:title="Kunming Institute of Botany, Chinese Academy of Sciences" xlink:href="https://scientific-collections.gbif.org/institution/6039165f-1334-4ac6-a955-5542100c0e50" xlink:type="simple">KUN</named-content>); • Jinfang Subdistrict, Xiaohebian, elev. 1,909 m, 23 April 2021, <italic>E. D. Liu et al. LED10761</italic> (<named-content xmlns:xlink="http://www.w3.org/1999/xlink" content-type="dwc:institutional_code" xlink:title="Kunming Institute of Botany, Chinese Academy of Sciences" xlink:href="https://scientific-collections.gbif.org/institution/6039165f-1334-4ac6-a955-5542100c0e50" xlink:type="simple">KUN</named-content>); • Qinglong Subdistrict, Baguashan, elev. 2,313 m, 10 June 2021, <italic>E. D. Liu et al. LED11402</italic> (<named-content xmlns:xlink="http://www.w3.org/1999/xlink" content-type="dwc:institutional_code" xlink:title="Kunming Institute of Botany, Chinese Academy of Sciences" xlink:href="https://scientific-collections.gbif.org/institution/6039165f-1334-4ac6-a955-5542100c0e50" xlink:type="simple">KUN</named-content>); • Lupiao Subdistrict, elev. 2,278 m, 23 September 2021, <italic>E. D. Liu et al. LED11771</italic> (<named-content xmlns:xlink="http://www.w3.org/1999/xlink" content-type="dwc:institutional_code" xlink:title="Kunming Institute of Botany, Chinese Academy of Sciences" xlink:href="https://scientific-collections.gbif.org/institution/6039165f-1334-4ac6-a955-5542100c0e50" xlink:type="simple">KUN</named-content>); • Bajie Subdistrict, Monande Reservoir, elev. 1,919 m, 24 September 2021, <italic>E. D. Liu et al. LED11826</italic> (<named-content xmlns:xlink="http://www.w3.org/1999/xlink" content-type="dwc:institutional_code" xlink:title="Kunming Institute of Botany, Chinese Academy of Sciences" xlink:href="https://scientific-collections.gbif.org/institution/6039165f-1334-4ac6-a955-5542100c0e50" xlink:type="simple">KUN</named-content>); • Taiping Subdistrict, Daqingshan, elev. 2,259 m, 27 September 2021, <italic>E. D. Liu et al. LED11955</italic> (<named-content xmlns:xlink="http://www.w3.org/1999/xlink" content-type="dwc:institutional_code" xlink:title="Kunming Institute of Botany, Chinese Academy of Sciences" xlink:href="https://scientific-collections.gbif.org/institution/6039165f-1334-4ac6-a955-5542100c0e50" xlink:type="simple">KUN</named-content>); • Wenquan Subdistrict, Qiumuyuan, elev. 2,002 m, 13 June 2022, <italic>E. D. Liu et al. LED12932</italic> (<named-content xmlns:xlink="http://www.w3.org/1999/xlink" content-type="dwc:institutional_code" xlink:title="Kunming Institute of Botany, Chinese Academy of Sciences" xlink:href="https://scientific-collections.gbif.org/institution/6039165f-1334-4ac6-a955-5542100c0e50" xlink:type="simple">KUN</named-content>); • Laoyangqing to Xiaoqingkou Reservoir, along streams, elev. 2,031 m, 1 November 2023, <italic>E. D. Liu &amp; X. J. Xu LED18325</italic> (<named-content xmlns:xlink="http://www.w3.org/1999/xlink" content-type="dwc:institutional_code" xlink:title="Ningbo Botanical Garden" xlink:href="https://scientific-collections.gbif.org/institution/df32f99c-96ab-45fa-8643-60693adc9557" xlink:type="simple">NPH</named-content>); • Xianjie Subdistrict, elev. 2,188 m, 16 October 2024, <italic>X. Li &amp; C. W. Liu JLS0007</italic> (<named-content xmlns:xlink="http://www.w3.org/1999/xlink" content-type="dwc:institutional_code" xlink:title="Chengdu Institute of Biology, Chinese Academy of Sciences" xlink:href="https://scientific-collections.gbif.org/institution/4d879575-4f03-4388-abe2-909675673889" xlink:type="simple">CDBI</named-content>); • Xianjie Subdistrict, on the way from Heifengshan to Banjia Pass, elev. 2,323 m, 23 October 2025, <italic>E. D. Liu &amp; X. J. Xu LED20888</italic> (<named-content xmlns:xlink="http://www.w3.org/1999/xlink" content-type="dwc:institutional_code" xlink:title="Kunming Institute of Botany, Chinese Academy of Sciences" xlink:href="https://scientific-collections.gbif.org/institution/6039165f-1334-4ac6-a955-5542100c0e50" xlink:type="simple">KUN</named-content>); • Xianjie Subdistrict, Heifengshan to Banjia Pass, elev. 2,443 m, 23 October 2025, <italic>E. D. Liu &amp; X. J. Xu LED20952</italic> (<named-content xmlns:xlink="http://www.w3.org/1999/xlink" content-type="dwc:institutional_code" xlink:title="Kunming Institute of Botany, Chinese Academy of Sciences" xlink:href="https://scientific-collections.gbif.org/institution/6039165f-1334-4ac6-a955-5542100c0e50" xlink:type="simple">KUN</named-content>); • Xianjie Subdistrict, on the way from Heifengshan to Banjia Pass, elev. 2,449 m, 23 October 2025, <italic>E. D. Liu &amp; X. J. Xu LED20911</italic> (<named-content xmlns:xlink="http://www.w3.org/1999/xlink" content-type="dwc:institutional_code" xlink:title="Kunming Institute of Botany, Chinese Academy of Sciences" xlink:href="https://scientific-collections.gbif.org/institution/6039165f-1334-4ac6-a955-5542100c0e50" xlink:type="simple">KUN</named-content>); • Xianjie Subdistrict, Heifengshan to Laoyangqing, elev. 2,148 m, 5 January 2026, <italic>E. D. Liu et al. LED21851</italic> (<named-content xmlns:xlink="http://www.w3.org/1999/xlink" content-type="dwc:institutional_code" xlink:title="Kunming Institute of Botany, Chinese Academy of Sciences" xlink:href="https://scientific-collections.gbif.org/institution/6039165f-1334-4ac6-a955-5542100c0e50" xlink:type="simple">KUN</named-content>); • Xianjie Subdistrict, Heifengshan to Laoyangqing, elev. 2,179 m, 5 January 2026, <italic>E. D. Liu et al. LED21846</italic> (<named-content xmlns:xlink="http://www.w3.org/1999/xlink" content-type="dwc:institutional_code" xlink:title="Kunming Institute of Botany, Chinese Academy of Sciences" xlink:href="https://scientific-collections.gbif.org/institution/6039165f-1334-4ac6-a955-5542100c0e50" xlink:type="simple">KUN</named-content>); • Bajie Subdistrict, Sancha Reservoir, elev. 2,016 m, 23 March 2026, <italic>X. J. Xu et al. LED21968</italic> (<named-content xmlns:xlink="http://www.w3.org/1999/xlink" content-type="dwc:institutional_code" xlink:title="Kunming Institute of Botany, Chinese Academy of Sciences" xlink:href="https://scientific-collections.gbif.org/institution/6039165f-1334-4ac6-a955-5542100c0e50" xlink:type="simple">KUN</named-content>); • Bajie Subdistrict, Laokanshan, elev. 2,298 m, 25 March 2026, <italic>X. J. Xu et al. LED21996</italic> (<named-content xmlns:xlink="http://www.w3.org/1999/xlink" content-type="dwc:institutional_code" xlink:title="Kunming Institute of Botany, Chinese Academy of Sciences" xlink:href="https://scientific-collections.gbif.org/institution/6039165f-1334-4ac6-a955-5542100c0e50" xlink:type="simple">KUN</named-content>); • Caopu Subdistrict, Laoyingshan, elev. 2,359 m, 26 March 2026, <italic>X. J. Xu et al. LED22039</italic> (<named-content xmlns:xlink="http://www.w3.org/1999/xlink" content-type="dwc:institutional_code" xlink:title="Kunming Institute of Botany, Chinese Academy of Sciences" xlink:href="https://scientific-collections.gbif.org/institution/6039165f-1334-4ac6-a955-5542100c0e50" xlink:type="simple">KUN</named-content>); • Qinglong Subdistrict, Qinglong Village, Leduo, elev. 2,365 m, 31 March 2026, <italic>X. J. Xu et al. LED22094</italic> (<named-content xmlns:xlink="http://www.w3.org/1999/xlink" content-type="dwc:institutional_code" xlink:title="Kunming Institute of Botany, Chinese Academy of Sciences" xlink:href="https://scientific-collections.gbif.org/institution/6039165f-1334-4ac6-a955-5542100c0e50" xlink:type="simple">KUN</named-content>); • Wenquan Subdistrict, Longshan to Observation Tower, elev. 1,977 m, 31 March 2026, <italic>X. J. Xu et al. LED22111</italic> (<named-content xmlns:xlink="http://www.w3.org/1999/xlink" content-type="dwc:institutional_code" xlink:title="Kunming Institute of Botany, Chinese Academy of Sciences" xlink:href="https://scientific-collections.gbif.org/institution/6039165f-1334-4ac6-a955-5542100c0e50" xlink:type="simple">KUN</named-content>).</p></tp:treatment-sec><tp:treatment-sec sec-type="Morphological comparison"><title>Morphological comparison.</title><p>Morphological comparison between the new species and its relatives reveals that <italic><tp:taxon-name><tp:taxon-name-part taxon-name-part-type="genus" reg="Campylotropis">C.</tp:taxon-name-part> <tp:taxon-name-part taxon-name-part-type="species" reg="anningensis">anningensis</tp:taxon-name-part></tp:taxon-name></italic> most closely resembles <italic><tp:taxon-name><tp:taxon-name-part taxon-name-part-type="genus" reg="Campylotropis">C.</tp:taxon-name-part> <tp:taxon-name-part taxon-name-part-type="species" reg="argentea">argentea</tp:taxon-name-part></tp:taxon-name></italic>. Nevertheless, it can be readily distinguished from <italic><tp:taxon-name><tp:taxon-name-part taxon-name-part-type="genus" reg="Campylotropis">C.</tp:taxon-name-part> <tp:taxon-name-part taxon-name-part-type="species" reg="argentea">argentea</tp:taxon-name-part></tp:taxon-name></italic>, as well as from its phylogenetically most closely related taxa (<tp:taxon-name><tp:taxon-name-part taxon-name-part-type="genus" reg="Campylotropis">C.</tp:taxon-name-part> <tp:taxon-name-part taxon-name-part-type="species" reg="pinetorum">pinetorum</tp:taxon-name-part> <tp:taxon-name-part taxon-name-part-type="infraspecific-rank">subsp.</tp:taxon-name-part> <tp:taxon-name-part taxon-name-part-type="subspecies" reg="pinetorum">pinetorum</tp:taxon-name-part></tp:taxon-name>, <tp:taxon-name><tp:taxon-name-part taxon-name-part-type="genus" reg="Campylotropis">C.</tp:taxon-name-part> <tp:taxon-name-part taxon-name-part-type="species" reg="pinetorum">pinetorum</tp:taxon-name-part> <tp:taxon-name-part taxon-name-part-type="infraspecific-rank">subsp.</tp:taxon-name-part> <tp:taxon-name-part taxon-name-part-type="subspecies" reg="velutina">velutina</tp:taxon-name-part></tp:taxon-name>, and <italic><tp:taxon-name><tp:taxon-name-part taxon-name-part-type="genus" reg="Campylotropis">C.</tp:taxon-name-part> <tp:taxon-name-part taxon-name-part-type="species" reg="sulcata">sulcata</tp:taxon-name-part></tp:taxon-name></italic>), by several characters, including trichome type, inflorescence type, bract shape, and the length of vexillary stamen connation to the staminal tube, among other characters summarized in Table <xref ref-type="table" rid="T1">1</xref>.</p><table-wrap id="T1" position="float" orientation="portrait"><label>Table 1.</label><caption><p>Detailed comparison among <italic><tp:taxon-name><tp:taxon-name-part taxon-name-part-type="genus" reg="Campylotropis">Campylotropis</tp:taxon-name-part> <tp:taxon-name-part taxon-name-part-type="species" reg="anningensis">anningensis</tp:taxon-name-part></tp:taxon-name></italic> and its related closely species.</p></caption><table><tbody><tr><th rowspan="1" colspan="1">
                      <bold>Character</bold>
                    </th><th rowspan="1" colspan="1">
                      <bold>
                        <italic>
                          <tp:taxon-name><tp:taxon-name-part taxon-name-part-type="genus" reg="Campylotropis">C.</tp:taxon-name-part> <tp:taxon-name-part taxon-name-part-type="species" reg="anningensis">anningensis</tp:taxon-name-part></tp:taxon-name>
                        </italic>
                      </bold>
                    </th><th rowspan="1" colspan="1">
                      <bold>
                        <italic>
                          <tp:taxon-name><tp:taxon-name-part taxon-name-part-type="genus" reg="Campylotropis">C.</tp:taxon-name-part> <tp:taxon-name-part taxon-name-part-type="species" reg="argentea">argentea</tp:taxon-name-part></tp:taxon-name>
                        </italic>
                      </bold>
                    </th><th rowspan="1" colspan="1">
                      <bold>
                        <italic>
                          <tp:taxon-name><tp:taxon-name-part taxon-name-part-type="genus" reg="Campylotropis">C.</tp:taxon-name-part> <tp:taxon-name-part taxon-name-part-type="species" reg="pinetorum">pinetorum</tp:taxon-name-part></tp:taxon-name>
                        </italic>
                      </bold>
                    </th><th rowspan="1" colspan="1">
                      <bold>
                        <italic>
                          <tp:taxon-name><tp:taxon-name-part taxon-name-part-type="genus" reg="Campylotropis">C.</tp:taxon-name-part> <tp:taxon-name-part taxon-name-part-type="species" reg="sulcata">sulcata</tp:taxon-name-part></tp:taxon-name>
                        </italic>
                      </bold>
                    </th></tr><tr><td rowspan="1" colspan="1">
                      <bold>Branchlet shape</bold>
                    </td><td rowspan="1" colspan="1">Finely ribbed</td><td rowspan="1" colspan="1">Finely ribbed</td><td rowspan="1" colspan="1">Angular</td><td rowspan="1" colspan="1">Multi-angular, often sulcate</td></tr><tr><td rowspan="1" colspan="1">
                      <bold>Branchlet indumentum</bold>
                    </td><td rowspan="1" colspan="1">Ascending white-pubescent</td><td rowspan="1" colspan="1">Appressed white-sericeous</td><td rowspan="1" colspan="1">Ascending tawny-velutinous</td><td rowspan="1" colspan="1">Appressed tawny-hairy</td></tr><tr><td rowspan="1" colspan="1">
                      <bold>Stipule shape</bold>
                    </td><td rowspan="1" colspan="1">Ovate, ovate-lanceolate to linear-lanceolate</td><td rowspan="1" colspan="1">Lanceolate-linear</td><td rowspan="1" colspan="1">Triangular lanceolate or narrowly triangular</td><td rowspan="1" colspan="1">Lanceolate</td></tr><tr><td rowspan="1" colspan="1">
                      <bold>Leaflet shape</bold>
                    </td><td rowspan="1" colspan="1">Elliptic, narrowly elliptic to narrowly elliptic-lanceolate</td><td rowspan="1" colspan="1">Elliptic to oblong</td><td rowspan="1" colspan="1">Ovate to elliptic or oblong to narrowly ovate</td><td rowspan="1" colspan="1">Elliptic to oblong</td></tr><tr><td rowspan="1" colspan="1">
                      <bold>Leaf abaxial indumentum</bold>
                    </td><td rowspan="1" colspan="1">Appressed white-sericeous</td><td rowspan="1" colspan="1">Appressed whitish or silvery silky hairs</td><td rowspan="1" colspan="1">Subappressed tawny- velutinous</td><td rowspan="1" colspan="1">Appressed tawny- sericeous</td></tr><tr><td rowspan="1" colspan="1">
                      <bold>Inflorescence type</bold>
                    </td><td rowspan="1" colspan="1">Axillary and terminal racemes</td><td rowspan="1" colspan="1">Axillary racemes and terminal panicles</td><td rowspan="1" colspan="1">Axillary and terminal panicles</td><td rowspan="1" colspan="1">Axillary and terminal panicles, rarely axillary racemes</td></tr><tr><td rowspan="1" colspan="1">
                      <bold>Inflorescence indumentum</bold>
                    </td><td rowspan="1" colspan="1">White-pubescent mixed with glandular hairs</td><td rowspan="1" colspan="1">Short hairs</td><td rowspan="1" colspan="1">Velutinous mixed with dense glandular hairs</td><td rowspan="1" colspan="1">Pubescent mixed with glandular hairs</td></tr><tr><td rowspan="1" colspan="1">
                      <bold>Bract shape</bold>
                    </td><td rowspan="1" colspan="1">Lanceolate</td><td rowspan="1" colspan="1">Ovate-lanceolate</td><td rowspan="1" colspan="1">Triangular or narrowly triangular</td><td rowspan="1" colspan="1">Ovate-lanceolate</td></tr><tr><td rowspan="1" colspan="1">
                      <bold>Corolla color</bold>
                    </td><td rowspan="1" colspan="1">Reddish purple</td><td rowspan="1" colspan="1">Reddish purple</td><td rowspan="1" colspan="1">Pinkish white or white</td><td rowspan="1" colspan="1">Reddish purple</td></tr><tr><td rowspan="1" colspan="1">
                      <bold>Standard length</bold>
                    </td><td rowspan="1" colspan="1">10.7–13 mm</td><td rowspan="1" colspan="1">9–10 mm</td><td rowspan="1" colspan="1">9–10.5 mm</td><td rowspan="1" colspan="1">9–10 mm</td></tr><tr><td rowspan="1" colspan="1">
                      <bold>Wing length</bold>
                    </td><td rowspan="1" colspan="1">10–12 mm</td><td rowspan="1" colspan="1">Ca. 10 mm</td><td rowspan="1" colspan="1">7.5–9 mm</td><td rowspan="1" colspan="1">8.5–9 mm</td></tr><tr><td rowspan="1" colspan="1">
                      <bold>Length of vexillary stamen connation to staminal tube</bold>
                    </td><td rowspan="1" colspan="1">Only at base</td><td rowspan="1" colspan="1">One-third</td><td rowspan="1" colspan="1">One-fifth to two-thirds</td><td rowspan="1" colspan="1">One-fourth</td></tr><tr><td rowspan="1" colspan="1">
                      <bold>Legume shape</bold>
                    </td><td rowspan="1" colspan="1">Obliquely ovate</td><td rowspan="1" colspan="1">Obliquely oblong</td><td rowspan="1" colspan="1">Obliquely elliptic to narrowly obovate</td><td rowspan="1" colspan="1">Obliquely elliptic</td></tr><tr><td rowspan="1" colspan="1">
                      <bold>Legume indumentum</bold>
                    </td><td rowspan="1" colspan="1">Densely ascending-pilose</td><td rowspan="1" colspan="1">Sparsely appressed-short hairs</td><td rowspan="1" colspan="1">Densely or sparsely ascending-short hairy sometimes mixed with glandular hairs</td><td rowspan="1" colspan="1">Sparsely ascending-short hairy</td></tr></tbody></table></table-wrap></tp:treatment-sec><ref-list><ref id="B10"><mixed-citation xmlns:xlink="http://www.w3.org/1999/xlink" xlink:type="simple">IUCN (2024) Guidelines for Using the IUCN Red List Categories and Criteria. Version 16. Prepared by the Standards and Petitions Committee. <ext-link xlink:href="https://www.iucnredlist.org/documents/RedListGuidelines.pdf" ext-link-type="uri" xlink:type="simple">https://www.iucnredlist.org/documents/RedListGuidelines.pdf</ext-link></mixed-citation></ref></ref-list></tp:taxon-treatment>
